# Supplementary material for: Two new species of the millipede genus Glyphiulus Gervais, 1847 from Laos (Diplopoda, Spirostreptida, Cambalopsidae)
Source: Zookeys. 2017 Dec 13;(722):1–18. doi: 10.3897/zookeys.722.21192 (PMC5740414; doi:10.3897/zookeys.722.21192)
Supplement: XML Treatment for Glyphiulus subbedosae [file zookeys.722.21192-treatment1.xml]

<!DOCTYPE tp:taxon-treatment
  PUBLIC "-//TaxonX//DTD Taxonomic Treatment Publishing DTD v0 20100105//EN" "tax-treatment-NSO.dtd">
<tp:taxon-treatment xmlns:tp="http://www.plazi.org/taxpub"><tp:treatment-meta><kwd-group><label>Taxon classification</label><kwd><named-content xmlns:xlink="http://www.w3.org/1999/xlink" content-type="kingdom">Animalia</named-content></kwd><kwd><named-content xmlns:xlink="http://www.w3.org/1999/xlink" content-type="order">Spirostreptida</named-content></kwd><kwd><named-content xmlns:xlink="http://www.w3.org/1999/xlink" content-type="family">Glyphiulidae</named-content></kwd></kwd-group><mixed-citation publication-type="journal"><person-group><name><surname>Likhitrakarn</surname><given-names>Natdanai</given-names></name><name><surname>Golovatch</surname><given-names>Sergei I.</given-names></name><name><surname>Inkhavilay</surname><given-names>Khamla</given-names></name><name><surname>Sutcharit</surname><given-names>Chirasak</given-names></name><name><surname>Srisonchai</surname><given-names>Ruttapon</given-names></name><name><surname>Panha</surname><given-names>Somsak</given-names></name></person-group><article-title>Two new species of the millipede genus <italic><tp:taxon-name><tp:taxon-name-part taxon-name-part-type="genus" reg="Glyphiulus">Glyphiulus</tp:taxon-name-part></tp:taxon-name></italic> Gervais, 1847 from Laos (<tp:taxon-name><tp:taxon-name-part taxon-name-part-type="class">Diplopoda</tp:taxon-name-part></tp:taxon-name>, <tp:taxon-name><tp:taxon-name-part taxon-name-part-type="order">Spirostreptida</tp:taxon-name-part></tp:taxon-name>, <tp:taxon-name><tp:taxon-name-part taxon-name-part-type="family">Cambalopsidae</tp:taxon-name-part></tp:taxon-name>)</article-title><source>Zookeys</source><day>13</day><month>12</month><year>2017</year><volume>2017</volume><issue>722</issue><fpage>1</fpage><lpage>18</lpage><pub-id pub-id-type="doi">10.3897/zookeys.722.21192</pub-id></mixed-citation></tp:treatment-meta><tp:nomenclature><tp:taxon-name>
              <tp:taxon-name-part taxon-name-part-type="genus" reg="Glyphiulus">Glyphiulus</tp:taxon-name-part>
              <tp:taxon-name-part taxon-name-part-type="species" reg="subbedosae">subbedosae</tp:taxon-name-part>
              <object-id xmlns:xlink="http://www.w3.org/1999/xlink" content-type="zoobank" xlink:type="simple">http://zoobank.org/E7D45B2D-E78C-43BE-B6F6-153DE3846F06</object-id>
            </tp:taxon-name><tp:taxon-authority>Likhitrakarn, Golovatch &amp; Panha</tp:taxon-authority><tp:taxon-status xmlns:xlink="http://www.w3.org/1999/xlink" xlink:type="simple">sp. n.</tp:taxon-status><xref ref-type="fig" rid="F1">Figs 1A, B</xref><xref ref-type="fig" rid="F2">, 2</xref><xref ref-type="fig" rid="F3">, 3</xref><xref ref-type="fig" rid="F4">, 4</xref></tp:nomenclature><tp:treatment-sec sec-type="type material" id="SECID0EKMAC"><title>Type material.</title><p>Holotype ♂ (<named-content xmlns:xlink="http://www.w3.org/1999/xlink" content-type="dwc:institutional_code" xlink:type="simple">CUMZ</named-content>), Laos, Luang Prabang Province, Chomphet District, Kacham Waterfall, 442 m a.s.l., <named-content xmlns:xlink="http://www.w3.org/1999/xlink" content-type="dwc:verbatimCoordinates" xlink:type="simple"><named-content content-type="geo-json" specific-use="{&#34;type&#34;:&#34;Point&#34;,&#34;coordinates&#34;:[100.081111,19.649167]}" id="NCID0EYMAC" xlink:type="simple">19°38'57"N, 100°04'52"E</named-content></named-content>, 30.08.2014, leg. C. Sutcharit and R. Srisonchai.</p><p>Paratypes. 4 ♂, 7 ♀ (<named-content xmlns:xlink="http://www.w3.org/1999/xlink" content-type="dwc:institutional_code" xlink:type="simple">CUMZ</named-content>), 1 ♂, 2 ♀ (<abbrev xmlns:xlink="http://www.w3.org/1999/xlink" content-type="institution" xlink:title="Zoological Museum, State University of Moscow, Russia" id="ABBRID0EENAC" xlink:type="simple">ZMUM</abbrev>), same locality, together with holotype. 4 ♂, 1 ♀ (<named-content xmlns:xlink="http://www.w3.org/1999/xlink" content-type="dwc:institutional_code" xlink:type="simple">CUMZ</named-content>), same District, small waterfall near road, 405 m a.s.l., <named-content xmlns:xlink="http://www.w3.org/1999/xlink" content-type="dwc:verbatimCoordinates" xlink:type="simple"><named-content content-type="geo-json" specific-use="{&#34;type&#34;:&#34;Point&#34;,&#34;coordinates&#34;:[102.131111,19.698333]}" id="NCID0ERNAC" xlink:type="simple">19°41'54"N, 102°07'52"E</named-content></named-content>, 01.07.2014, leg. R. Srisonchai.</p></tp:treatment-sec><tp:treatment-sec sec-type="etymology" id="SECID0EWNAC"><title>Etymology.</title><p>To emphasize the obvious similarities to <italic><tp:taxon-name><tp:taxon-name-part taxon-name-part-type="genus" reg="Glyphiulus">G.</tp:taxon-name-part> <tp:taxon-name-part taxon-name-part-type="species" reg="bedosae">bedosae</tp:taxon-name-part></tp:taxon-name></italic> Golovatch, Geoffroy, Mauriès &amp; VandenSpiegel, 2007.</p></tp:treatment-sec><tp:treatment-sec sec-type="diagnosis" id="SECID0EHOAC"><title>Diagnosis.</title><p>This new species is particularly similar to <italic><tp:taxon-name><tp:taxon-name-part taxon-name-part-type="genus" reg="Glyphiulus">G.</tp:taxon-name-part> <tp:taxon-name-part taxon-name-part-type="species" reg="bedosae">bedosae</tp:taxon-name-part></tp:taxon-name></italic>, with which it shares the following diagnostic characters: the presence of a row of several strong setae near the median marginal ridge on the paraprocts, combined with the gnathochilarium being considerably less densely setose on the caudal face, and the anterior gonopods showing a pair of smaller apical. It differs from <italic><tp:taxon-name><tp:taxon-name-part taxon-name-part-type="genus" reg="Glyphiulus">G.</tp:taxon-name-part> <tp:taxon-name-part taxon-name-part-type="species" reg="bedosae">bedosae</tp:taxon-name-part></tp:taxon-name></italic> primarily by the larger lateral teeth on the coxosternal plate. See also Key below.</p></tp:treatment-sec><tp:treatment-sec sec-type="description" id="SECID0EDPAC"><title>Description.</title><p>Length of holotype ca 12.1 mm; that of paratypes 12.1–23.1 (♂) or 12.2–18.3 mm (♀); midbody segments round in cross-section (Fig. <xref ref-type="fig" rid="F2">2L</xref>), their width (horizontal diameter) and height (vertical diameter) similar, width of holotype 1.0 mm, of paratypes 0.8–1.5 (♂) or 0.9–1.2 mm (♀).</p><p>
              <italic>Coloration</italic> of live animals brownish yellow (Fig. <xref ref-type="fig" rid="F1">1A, B</xref>); unfaded specimens variegated, with contrasting dark brownish, lateral, longitudinal stripes above ozopores on each side, both interrupted mid-dorsally by a light wide axial stripe; vertex dark brown, anterior half of collum blackish to dark brown; venter, legs and telson light yellowish to brownish yellow; ocellaria blackish; coloration in alcohol similar, but body brownish yellow to light brownish; vertex dark brown to brown, anterior halves of both collum and head light brown to dark brown; eyes blackish to brownish.</p><fig id="F1" position="float" orientation="portrait"><label>Figure 1.</label><caption><p>Habitus, live coloration. <bold>A, B</bold> <italic><tp:taxon-name><tp:taxon-name-part taxon-name-part-type="genus" reg="Glyphiulus">Glyphiulus</tp:taxon-name-part> <tp:taxon-name-part taxon-name-part-type="species" reg="subbedosae">subbedosae</tp:taxon-name-part></tp:taxon-name></italic> sp. n., ♀ paratype from Kacham Waterfall, depicted not to scale <bold>C, D</bold> <italic><tp:taxon-name><tp:taxon-name-part taxon-name-part-type="genus" reg="Glyphiulus">Glyphiulus</tp:taxon-name-part> <tp:taxon-name-part taxon-name-part-type="species" reg="semicostulifer">semicostulifer</tp:taxon-name-part></tp:taxon-name></italic> sp. n., ♀ paratype. Scale bars: 10 mm.</p></caption><graphic xmlns:xlink="http://www.w3.org/1999/xlink" xlink:href="zookeys-722-001-g001.jpg" position="float" orientation="portrait" xlink:type="simple" id="oo_173722.jpg"/></fig><fig id="F2" position="float" orientation="portrait"><label>Figure 2.</label><caption><p>
                  <italic><tp:taxon-name><tp:taxon-name-part taxon-name-part-type="genus" reg="Glyphiulus">Glyphiulus</tp:taxon-name-part> <tp:taxon-name-part taxon-name-part-type="species" reg="subbedosae">subbedosae</tp:taxon-name-part></tp:taxon-name></italic> sp. n., <bold>A–C, H–Q</bold> ♀ paratype from Kacham Waterfall <bold>D–G</bold> ♂ holotype <bold>A, B</bold> anterior part of body, lateral and dorsal views, respectively <bold>C</bold> collum and body segment 2, dorsal view <bold>D</bold> cephalic capsule, dorsal view <bold>E</bold> gnathochilarium, ventral view <bold>F</bold> apical part of antenna, ventral view <bold>G</bold> bacilliform sensilla on antennomere 5, lateral view <bold>H, I, M</bold> midbody segments, lateral, dorsal and ventral views, respectively <bold>J</bold> midbody prozonite enlarged, dorsal view <bold>K</bold> limbus <bold>L</bold> cross-section of midbody segment <bold>N</bold> enlarged ozopore region, lateral view <bold>O–Q</bold> posterior part of body, lateral, dorsal and ventral views, respectively.</p></caption><graphic xmlns:xlink="http://www.w3.org/1999/xlink" xlink:href="zookeys-722-001-g002.jpg" position="float" orientation="portrait" xlink:type="simple" id="oo_173723.jpg"/></fig><p>
              <italic>Body</italic> with 50p+2a+T segments (holotype); paratypes with 39–58p+2(3)a+T (♂) or 41–47p+2–4a+T (♀) segments. Eye patches transversely ovoid, each composed of 10–18 rather flat ocelli in 4 or 5 irregular longitudinal rows (Fig. <xref ref-type="fig" rid="F2">2D</xref>). Antennae short and clavate (Figs <xref ref-type="fig" rid="F1">1A</xref>, <xref ref-type="fig" rid="F2">2A, D, E</xref>), extending behind segment 3 laterally, antennomeres 5 and 6 each with a small distoventral group or corolla of bacilliform sensilla (Fig. <xref ref-type="fig" rid="F2">2F, G</xref>). Gnathochilarium with a clearly separated promentum (Figs <xref ref-type="fig" rid="F2">2E</xref>, <xref ref-type="fig" rid="F4">4B</xref>).</p><p>
              <italic>Head</italic> width = segment 2 &lt; collum = midbody segment (close to 13th to 15th) &gt; segment 3 = 6 &gt; 4 &lt; 5 &lt; 7 &lt; 8 = 10; body abruptly tapering towards telson on a few posteriormost segments (Fig. <xref ref-type="fig" rid="F2">2P</xref>). Postcollar constriction very evident (Fig. <xref ref-type="fig" rid="F2">2B</xref>).</p><p>
              <italic>Collum</italic> with 7+7 longitudinal crests starting from anterior edge, but both median crests interrupted in about caudal 1/2–1/3, being replaced there by similar 1+1+1 crests; carinotaxy formula 1–6+7a+pc+ma (Fig. <xref ref-type="fig" rid="F2">2B, C</xref>).</p><p>Following <italic>metaterga</italic> similarly strongly crested (Figs <xref ref-type="fig" rid="F1">1A</xref>, <xref ref-type="fig" rid="F2">2A–C, H, I, O, P</xref>), especially from segment 5 on, whence enlarged porosteles commence, these becoming completely absent from legless segments due to loss of ozopores (Fig. <xref ref-type="fig" rid="F2">2P</xref>). Porosteles large, conical, round, directed caudolaterad, wider than high (Fig. <xref ref-type="fig" rid="F2">2N</xref>). Midway metatergal crests on segment 5 distinctly divided into two at about 1/3 of metatergal height, each half rather evident and well rounded, nearly undivided and small tubercles in their stead in legless segments in front of telson (Fig. <xref ref-type="fig" rid="F2">2B, I, O, P</xref>). Carinotaxy formulae 3+I+4+I+3 and 3+i+3+i+3, the former standing for frontal row of crests, the latter for caudal one, both fairly independent (Fig. <xref ref-type="fig" rid="F2">2A–C, H, I, O, P</xref>).</p><p>
              <italic>Tegument</italic> extremely delicately and quite sparsely alveolate-areolate (Fig. <xref ref-type="fig" rid="F2">2K</xref>), dull throughout. Fine longitudinal striations in front of stricture between pro- and metazona, remaining surface of prozona very delicately shagreened (Fig. <xref ref-type="fig" rid="F2">2J</xref>). Metatergal setae absent. Segments 2 and 3 each with long pleural flaps. Limbus extremely finely and regularly spiculate (Fig. <xref ref-type="fig" rid="F2">2K</xref>). Epiproct (Fig. <xref ref-type="fig" rid="F2">2O–Q</xref>) simple, regularly rounded caudally, faintly convex medially. Paraprocts regularly convex, each with premarginal sulci medially and with a row of several strong setae at medial margin (Fig. <xref ref-type="fig" rid="F2">2Q</xref>). Hypoproct transversely bean-shaped, slightly concave caudally, with 1+1 strongly separated setae near caudal margin (Fig. <xref ref-type="fig" rid="F2">2Q</xref>).</p><!--PageBreak--><!--PageBreak--><!--PageBreak--><!--PageBreak--><p>
              <italic>Ventral flaps</italic> behind gonopod aperture on ♂ segment 7 barely distinguishable as low swellings forming no marked transverse ridge.</p><p>
              <italic>Legs</italic> short, on midbody segments about 2/3 length of body height (Figs <xref ref-type="fig" rid="F2">2A, H, M, O</xref>, <xref ref-type="fig" rid="F4">4D</xref>). Claw at base with a strong accessory spine almost half as long as main claw (Fig. <xref ref-type="fig" rid="F4">4D</xref>). Tarsi and tarsal setae very delicately fringed.</p><!--PageBreak--><p>♂ legs 1 highly characteristic (Figs <xref ref-type="fig" rid="F3">3A–C</xref>, <xref ref-type="fig" rid="F4">4C</xref>) in being very strongly reduced, represented only by a sternum devoid of any median or paramedian structures, but carrying 1+1 strongly separated prongs, both evidently curved posteriad and bearing several strong setae and rudimentary, 2-segmentel leg vestiges at base on caudal face (Figs <xref ref-type="fig" rid="F3">3B, C</xref>, <xref ref-type="fig" rid="F4">4C</xref>).</p><fig id="F3" position="float" orientation="portrait"><label>Figure 3.</label><caption><p>
                  <italic><tp:taxon-name><tp:taxon-name-part taxon-name-part-type="genus" reg="Glyphiulus">Glyphiulus</tp:taxon-name-part> <tp:taxon-name-part taxon-name-part-type="species" reg="subbedosae">subbedosae</tp:taxon-name-part></tp:taxon-name></italic> sp. n., ♂ holotype. <bold>A, B</bold> legs 1, caudal and frontal views, respectively <bold>C</bold> leg 1, frontal view <bold>D</bold> legs 2, caudal view <bold>E</bold> penes, caudal view <bold>F</bold> legs 3, frontal view <bold>G, H</bold> anterior gonopods, frontal and caudal views, respectively <bold>I</bold> microsetae at base of telopodite of anterior gonopod <bold>J</bold> microsetae on posterior coxosternum of anterior gonopod <bold>K, L</bold> posterior gonopods, frontal and caudal views, respectively <bold>M</bold> plumose seta on flagellum <bold>N</bold> distal part of flagellum of posterior gonopod <bold>O</bold> median lobe of posterior gonopod <bold>P</bold> microsetae at base of posterior gonopod, caudal view.</p></caption><graphic xmlns:xlink="http://www.w3.org/1999/xlink" xlink:href="zookeys-722-001-g003.jpg" position="float" orientation="portrait" xlink:type="simple" id="oo_173725.jpg"/></fig><fig id="F4" position="float" orientation="portrait"><label>Figure 4.</label><caption><p>
                  <italic><tp:taxon-name><tp:taxon-name-part taxon-name-part-type="genus" reg="Glyphiulus">Glyphiulus</tp:taxon-name-part> <tp:taxon-name-part taxon-name-part-type="species" reg="subbedosae">subbedosae</tp:taxon-name-part></tp:taxon-name></italic> sp. n., ♂ paratype from small waterfall near road. <bold>A</bold> antenna, lateral view <bold>B</bold> gnathochilarium, ventral view <bold>C</bold> legs 1, frontal view <bold>D</bold> midbody leg <bold>E</bold> anterior gonopods, caudal view <bold>F</bold> legs 2, caudal view <bold>G</bold> legs 3, caudal view <bold>H, I</bold> posterior gonopods, caudal and frontal views, respectively. Scale bars: 0.2 mm.</p></caption><graphic xmlns:xlink="http://www.w3.org/1999/xlink" xlink:href="zookeys-722-001-g004.jpg" position="float" orientation="portrait" xlink:type="simple" id="oo_173724.jpg"/></fig><p>♂ legs 2 very slightly hypertrophied (Figs <xref ref-type="fig" rid="F3">3D, E</xref>, <xref ref-type="fig" rid="F4">4F</xref>), only claw and, anteriorly, coxa somewhat reduced; penes broad, oblong-subtrapeziform, each with 4–6 strong setae distolaterally (Figs <xref ref-type="fig" rid="F3">3D, E</xref>, <xref ref-type="fig" rid="F4">4D</xref>).</p><p>♂ legs 3 modified in having coxa especially slender and elongate (Figs <xref ref-type="fig" rid="F3">3F</xref>, <xref ref-type="fig" rid="F4">4G</xref>).</p><p>Anterior <italic>gonopods</italic> (Figs <xref ref-type="fig" rid="F3">3G–J</xref>, <xref ref-type="fig" rid="F4">4E</xref>) with a typical shield-like coxosternum which is rather sparsely microsetose on caudal face (Fig. <xref ref-type="fig" rid="F3">3H, J</xref>) and shows its inner, somewhat elevated, axe-shaped processes, as well as small, but obvious, apicolateral teeth. Telopodite small, but movable, 1-segmented, lateral in position, with 2 or 3 strong apical setae and a field of microsetae at base (Fig. <xref ref-type="fig" rid="F3">3H, I</xref>), modestly higher than adjacent lateral corner of coxosternum.</p><p>Posterior gonopods (Figs <xref ref-type="fig" rid="F3">3K–P</xref>, <xref ref-type="fig" rid="F4">4H, I</xref>) compact, broadly subquadrate, coxite medio-apically with a long, plumose, apical flagellum (f) (Fig. <xref ref-type="fig" rid="F3">3M, N</xref>) with evident spikes paramedially (Fig. <xref ref-type="fig" rid="F3">3K–O</xref>); caudal piece (telopodite) (b) microsetose laterally, both b and strongly setose lobes (l), lower than frontal, microsetose, median piece (a).</p></tp:treatment-sec><tp:treatment-sec sec-type="remarks" id="SECID0EAMAE"><title>Remarks.</title><p>The <italic>granulatus</italic>-group currently encompasses 34 described species. The above new one is only the second species in this group to be reported from Laos. Two populations have been found, each from near a forest at a waterfall, and both show the remarkable colour pattern as described above.</p></tp:treatment-sec></tp:taxon-treatment>
