# Supplementary material for: Two new species of the millipede genus Glyphiulus Gervais, 1847 from Laos (Diplopoda, Spirostreptida, Cambalopsidae)
Source: Zookeys. 2017 Dec 13;(722):1–18. doi: 10.3897/zookeys.722.21192 (PMC5740414; doi:10.3897/zookeys.722.21192)
Supplement: XML Treatment for Glyphiulus semicostulifer [file zookeys.722.21192-treatment2.xml]

<!DOCTYPE tp:taxon-treatment
  PUBLIC "-//TaxonX//DTD Taxonomic Treatment Publishing DTD v0 20100105//EN" "tax-treatment-NSO.dtd">
<tp:taxon-treatment xmlns:tp="http://www.plazi.org/taxpub"><tp:treatment-meta><kwd-group><label>Taxon classification</label><kwd><named-content xmlns:xlink="http://www.w3.org/1999/xlink" content-type="kingdom">Animalia</named-content></kwd><kwd><named-content xmlns:xlink="http://www.w3.org/1999/xlink" content-type="order">Spirostreptida</named-content></kwd><kwd><named-content xmlns:xlink="http://www.w3.org/1999/xlink" content-type="family">Glyphiulidae</named-content></kwd></kwd-group><mixed-citation publication-type="journal"><person-group><name><surname>Likhitrakarn</surname><given-names>Natdanai</given-names></name><name><surname>Golovatch</surname><given-names>Sergei I.</given-names></name><name><surname>Inkhavilay</surname><given-names>Khamla</given-names></name><name><surname>Sutcharit</surname><given-names>Chirasak</given-names></name><name><surname>Srisonchai</surname><given-names>Ruttapon</given-names></name><name><surname>Panha</surname><given-names>Somsak</given-names></name></person-group><article-title>Two new species of the millipede genus <italic><tp:taxon-name><tp:taxon-name-part taxon-name-part-type="genus" reg="Glyphiulus">Glyphiulus</tp:taxon-name-part></tp:taxon-name></italic> Gervais, 1847 from Laos (<tp:taxon-name><tp:taxon-name-part taxon-name-part-type="class">Diplopoda</tp:taxon-name-part></tp:taxon-name>, <tp:taxon-name><tp:taxon-name-part taxon-name-part-type="order">Spirostreptida</tp:taxon-name-part></tp:taxon-name>, <tp:taxon-name><tp:taxon-name-part taxon-name-part-type="family">Cambalopsidae</tp:taxon-name-part></tp:taxon-name>)</article-title><source>Zookeys</source><day>13</day><month>12</month><year>2017</year><volume>2017</volume><issue>722</issue><fpage>1</fpage><lpage>18</lpage><pub-id pub-id-type="doi">10.3897/zookeys.722.21192</pub-id></mixed-citation></tp:treatment-meta><tp:nomenclature><tp:taxon-name>
              <tp:taxon-name-part taxon-name-part-type="genus" reg="Glyphiulus">Glyphiulus</tp:taxon-name-part>
              <tp:taxon-name-part taxon-name-part-type="species" reg="semicostulifer">semicostulifer</tp:taxon-name-part>
              <object-id xmlns:xlink="http://www.w3.org/1999/xlink" content-type="zoobank" xlink:type="simple">http://zoobank.org/6FCD27DF-7566-42F4-92D5-63F6EDDBA66B</object-id>
            </tp:taxon-name><tp:taxon-authority>Likhitrakarn, Golovatch &amp; Panha</tp:taxon-authority><tp:taxon-status xmlns:xlink="http://www.w3.org/1999/xlink" xlink:type="simple">sp. n.</tp:taxon-status><xref ref-type="fig" rid="F1">Figs 1C, D</xref><xref ref-type="fig" rid="F5">, 5</xref><xref ref-type="fig" rid="F6">, 6</xref><xref ref-type="fig" rid="F7">, 7</xref><!--PageBreak--></tp:nomenclature><tp:treatment-sec sec-type="type material" id="SECID0ECOAE"><title>Type material.</title><p>Holotype ♂ (<named-content xmlns:xlink="http://www.w3.org/1999/xlink" content-type="dwc:institutional_code" xlink:type="simple">CUMZ</named-content>), Laos, Luang Namtha Province, Viengphoukha District, Kao Rao Cave, 737 m a.s.l., <named-content xmlns:xlink="http://www.w3.org/1999/xlink" content-type="dwc:verbatimCoordinates" xlink:type="simple"><named-content content-type="geo-json" specific-use="{&#34;type&#34;:&#34;Point&#34;,&#34;coordinates&#34;:[101.151111,20.725000]}" id="NCID0EQOAE" xlink:type="simple">20°43'30"N, 101°09'04"E</named-content></named-content>, 12.10.2014, leg. C. Sutcharit and R. Srisonchai.</p><p>Paratypes: 6 ♂, 16 ♀, 8 juveniles (<named-content xmlns:xlink="http://www.w3.org/1999/xlink" content-type="dwc:institutional_code" xlink:type="simple">CUMZ</named-content>), 1 ♂, 2 ♀ (<abbrev xmlns:xlink="http://www.w3.org/1999/xlink" content-type="institution" xlink:title="Zoological Museum, State University of Moscow, Russia" id="ABBRID0E3OAE" xlink:type="simple">ZMUM</abbrev>), same locality, together with holotype.</p></tp:treatment-sec><tp:treatment-sec sec-type="etymology" id="SECID0EBPAE"><title>Etymology.</title><p>To emphasize the obvious similarities to <italic><tp:taxon-name><tp:taxon-name-part taxon-name-part-type="genus" reg="Glyphiulus">G.</tp:taxon-name-part> <tp:taxon-name-part taxon-name-part-type="species" reg="costulifer">costulifer</tp:taxon-name-part></tp:taxon-name></italic> Golovatch, Geoffroy, Mauriès &amp; VandenSpiegel, 2007.</p></tp:treatment-sec><tp:treatment-sec sec-type="diagnosis" id="SECID0ESPAE"><title>Diagnosis.</title><p>This new species is particularly similar to <italic><tp:taxon-name><tp:taxon-name-part taxon-name-part-type="genus" reg="Glyphiulus">G.</tp:taxon-name-part> <tp:taxon-name-part taxon-name-part-type="species" reg="costulifer">costulifer</tp:taxon-name-part></tp:taxon-name></italic>, with which it shares the following diagnostic characters: the unique carinotaxy formulae, coupled with anterior gonopod structural details. It differs from <italic><tp:taxon-name><tp:taxon-name-part taxon-name-part-type="genus" reg="Glyphiulus">G.</tp:taxon-name-part> <tp:taxon-name-part taxon-name-part-type="species" reg="costulifer">costulifer</tp:taxon-name-part></tp:taxon-name></italic> by the more sparsely alveolate background fine structure of the metazonae, coupled with the gnathochilarium being considerably less densely setose on the caudal face, the paramedian coxal prongs on ♂ legs 1 much stronger and their telopodites 4-segmented, the apicoparamedian sternal projections on the anterior gonopods slightly longer and more slender, and the flagella of the posterior gonopods much longer. See also Key below.</p><!--PageBreak--></tp:treatment-sec><tp:treatment-sec sec-type="description" id="SECID0EPQAE"><title>Description.</title><p>Length of holotype ca 19.4 mm; adult paratypes 17.2–25.3 (♂) or 17.5–25.6 mm long (♀), juveniles 1.34–1.79 mm long; midbody segments round in cross-section (Fig. <xref ref-type="fig" rid="F5">5L</xref>), their width (horizontal diameter) and height (vertical diameter) similar, width in holotype 1.4 mm; paratypes 1.1–1.5 (♂), 0.9–1.5 (♀) or 0.9–1.1 mm (juveniles).</p><fig id="F5" position="float" orientation="portrait"><label>Figure 5.</label><caption><p>
                  <italic><tp:taxon-name><tp:taxon-name-part taxon-name-part-type="genus" reg="Glyphiulus">Glyphiulus</tp:taxon-name-part> <tp:taxon-name-part taxon-name-part-type="species" reg="semicostulifer">semicostulifer</tp:taxon-name-part></tp:taxon-name></italic> sp. n., <bold>A–C, H–Q</bold> ♀ paratypes <bold>D–G</bold> ♂ paratype <bold>A–B</bold> anterior part of body, lateral and dorsal views, respectively <bold>C</bold> collum and body segments 2 and 3, dorsal view <bold>D</bold> cephalic capsule, dorsal view <bold>E</bold> gnathochilarium, ventral view <bold>F</bold> apical part of antenna, ventral view <bold>G</bold> bacilliform sensilla on antennomere 5, lateral view <bold>H, I</bold> midbody segments, lateral and dorsal views, respectively <bold>J</bold> midbody prozona enlarged, dorsal view <bold>K</bold> limbus, dorsal view <bold>L</bold> cross-section of midbody segment <bold>M</bold> midbody sternite and coxae, frontal view <bold>N</bold> porostele, lateral view <bold>O–Q</bold> posterior part of body, lateral, dorsal and ventral views, respectively.</p></caption><graphic xmlns:xlink="http://www.w3.org/1999/xlink" xlink:href="zookeys-722-001-g005.jpg" position="float" orientation="portrait" xlink:type="simple" id="oo_173726.jpg"/></fig><p>
              <italic>Coloration</italic> of live animals dark brown to red-brownish (Fig. <xref ref-type="fig" rid="F1">1C</xref>), with contrasting light yellow head, antennae, collum, segments 2 and 3, sometimes segment 4 as well; telson yellow-brown, venter and legs brownish yellow to brownish red, ocellaria blackish, lateral longitudinal stripes above porosteles brownish; a thin axial line traceable due to darker median crests, sometimes body uniformly yellowish to brownish yellow (Fig. <xref ref-type="fig" rid="F1">1D</xref>); coloration in alcohol, after three years of preservation similar, but telson light brownish, venter and legs brownish yellow to brownish, lateral longitudinal stripes brownish to brownish red.</p><p>
              <italic>Body</italic> with 52p+4a+T (holotype); paratypes with 52–67p+2–4a+T (♂), 49–60p+2–4a+T (♀) or 41–50+5a+T (juveniles). Eye patches transversely ovoid, each composed of 7–11 blackish, rather flat ocelli in 4 or 5 irregular longitudinal rows (Fig. <xref ref-type="fig" rid="F5">5D</xref>). Antennae short and clavate (Figs <xref ref-type="fig" rid="F1">1C, D</xref>, <xref ref-type="fig" rid="F5">5A–E</xref>, <xref ref-type="fig" rid="F7">7A</xref>), extending behind segment 3 laterally, antennomeres 5 and 6 each with a small distoventral group or corolla of bacilliform sensilla (Fig. <xref ref-type="fig" rid="F5">5F, G</xref>). Gnathochilarium with a clearly separated promentum (Figs <xref ref-type="fig" rid="F5">5E</xref>, <xref ref-type="fig" rid="F6">6B</xref>, <xref ref-type="fig" rid="F7">7B</xref>).</p><p>
              <italic>Head</italic> width = segment 2 &lt; collum = midbody segment (close to 8<sup>th</sup> to 10<sup>th</sup>) &gt; segment 3 = 5 &gt; 4 &lt; 7 &lt; 8 = 10; body abruptly tapering towards telson on a few posteriormost segments (Fig. <xref ref-type="fig" rid="F5">5P</xref>). Postcollar constriction very evident (Fig. <xref ref-type="fig" rid="F5">5B</xref>).</p><p>
              <italic>Collum</italic> nearly smooth, carinotaxy formula 1+2c+3–4+5c+6a+pc+ma (Fig. <xref ref-type="fig" rid="F5">5A–C</xref>), with 6+6 longitudinal crests starting from anterior edge, but both median crests interrupted in about caudal 2/3–3/4, being replaced there by similar 1+1+1 crests.</p><p>Following <italic>metaterga</italic> similarly strongly crested (Figs <xref ref-type="fig" rid="F1">1C, D</xref>, <xref ref-type="fig" rid="F5">5A–C, H, I, O, P</xref>), especially from segment 5 on, whence porosteles commence (Fig. <xref ref-type="fig" rid="F5">5A, B</xref>), smaller tubercles in their stead on legless segments in front of telson due to loss of ozopores (Fig. <xref ref-type="fig" rid="F5">5P</xref>). Porosteles large, conical, round, directed caudolaterad, wider than high (Fig. <xref ref-type="fig" rid="F5">5N</xref>), ozoporiferous crests distinctly divided into two about midway, their frontal halves being higher (Fig. <xref ref-type="fig" rid="F5">5A, B, H, I, O, P</xref>). Carinotaxy formulae 2+I/i+3/3+I/i+2 on segments 2–3, as well as on the last 1–2 leg-bearing and legless segments (Fig. <xref ref-type="fig" rid="F5">5A, B, O, P</xref>); midbody segments showing all dorsal crests subdivided transversely (carinotaxy formulae 2/2+I/i+3/3+I/i+2/2) and sharper, especially so lateral crests (Fig. <xref ref-type="fig" rid="F5">5H, I</xref>).</p><p>
              <italic>Tegument</italic> delicately alveolate-areolate (Fig. <xref ref-type="fig" rid="F5">5A, B, H–J, M, O, P</xref>), dull throughout. Fine longitudinal striations in front of stricture between pro- and metazona, and remaining surface of prozona very delicately shagreened (Fig. <xref ref-type="fig" rid="F5">5J</xref>). Metatergal setae absent. Segments 2 and 3 with long pleural flaps. Limbus extremely finely and more or less regularly denticulate (Fig. <xref ref-type="fig" rid="F5">5K</xref>). Epiproct (Fig. <xref ref-type="fig" rid="F5">5O, P</xref>) simple, with an evident lateral tubercle placed level with ozoporiferous crests, also with a rounded ridge in caudal part and an evident axial rib dorsally. Paraprocts rather regularly convex, each <!--PageBreak--><!--PageBreak--><!--PageBreak-->with a faint premarginal sulcus medially (Fig. <xref ref-type="fig" rid="F5">5Q</xref>). Hypoproct bean-shaped, with 1+1 strongly separated setae near caudal margin (Fig. <xref ref-type="fig" rid="F5">5Q</xref>).</p><p>
              <italic>Ventral flaps</italic> behind gonopod aperture on ♂ segment 7 rather well distinguishable as low swellings forming a bare transverse ridge.</p><p>
              <italic>Legs</italic> rather short, on midbody segments about 3/4 length of segment height (Figs <xref ref-type="fig" rid="F5">5A, L, O</xref>, <xref ref-type="fig" rid="F7">7F</xref>). Claw at base with a strong accessory spine about 1/3–1/4 length of main claw. Tarsi and tarsal setae very delicately fringed (Fig. <xref ref-type="fig" rid="F7">7F</xref>).</p><!--PageBreak--><p>♂ legs 1 highly characteristic (Figs <xref ref-type="fig" rid="F6">6A</xref>, <xref ref-type="fig" rid="F7">7C</xref>) in showing nearly fully developed, 4-segmented telopodites and a pair of large, subdigitiform, medially contiguous, but apically diverging coxal processes with a groups of long and strong setae at base.</p><fig id="F6" position="float" orientation="portrait"><label>Figure 6.</label><caption><p>
                  <italic><tp:taxon-name><tp:taxon-name-part taxon-name-part-type="genus" reg="Glyphiulus">Glyphiulus</tp:taxon-name-part> <tp:taxon-name-part taxon-name-part-type="species" reg="semicostulifer">semicostulifer</tp:taxon-name-part></tp:taxon-name></italic> sp. n., ♂ paratype. <bold>A</bold> legs 1, frontal view <bold>B</bold> legs 2, caudal view <bold>C</bold> penes, caudal view <bold>D, E</bold> legs 3, caudal and frontal views, respectively <bold>F, G</bold> anterior gonopods, frontal and caudal views, respectively <bold>H</bold> microsetae at base of telopodite on anterior gonopod <bold>I, J</bold> microsetae on posterior coxosternum of anterior gonopod <bold>L, M</bold> posterior gonopods, caudal and frontal views, respectively <bold>K</bold> distal part of flagellum of posterior gonopod <bold>N</bold> microsetae at base of posterior gonopod, frontal view <bold>O</bold> paramedian lobes on posterior gonopods.</p></caption><graphic xmlns:xlink="http://www.w3.org/1999/xlink" xlink:href="zookeys-722-001-g006.jpg" position="float" orientation="portrait" xlink:type="simple" id="oo_173727.jpg"/></fig><fig id="F7" position="float" orientation="portrait"><label>Figure 7.</label><caption><p>
                  <italic><tp:taxon-name><tp:taxon-name-part taxon-name-part-type="genus" reg="Glyphiulus">Glyphiulus</tp:taxon-name-part> <tp:taxon-name-part taxon-name-part-type="species" reg="semicostulifer">semicostulifer</tp:taxon-name-part></tp:taxon-name></italic> sp. n., ♂ holotype. <bold>A</bold> antenna, lateral view <bold>B</bold> gnathochilarium, ventral view <bold>C</bold> legs 1, frontal view <bold>D</bold> legs 2, caudal view <bold>E</bold> leg 3, caudal view <bold>F</bold> midbody leg <bold>G</bold> anterior gonopods, caudal view <bold>H, I</bold> posterior gonopods, frontal and caudal views, respectively. Scale bars: 0.2 mm.</p></caption><graphic xmlns:xlink="http://www.w3.org/1999/xlink" xlink:href="zookeys-722-001-g007.jpg" position="float" orientation="portrait" xlink:type="simple" id="oo_173728.jpg"/></fig><p>♂ legs 2 nearly normal, only claw and, anteriorly, coxa somewhat reduced, and femur abbreviated on frontal face; penes broad, rounded, each with 4–5 strong setae distolaterally (Figs <xref ref-type="fig" rid="F6">6B, C</xref>, <xref ref-type="fig" rid="F7">7D</xref>).</p><p>♂ legs 3 modified in having coxa especially slender and elongate (Figs <xref ref-type="fig" rid="F6">6D, E</xref>, <xref ref-type="fig" rid="F7">7E</xref>).</p><!--PageBreak--><p>Anterior <italic>gonopods</italic> (Figs <xref ref-type="fig" rid="F6">6F–J</xref>, <xref ref-type="fig" rid="F7">7G</xref>) with a typical shield-like coxosternum, this being rather densely microsetose on caudal face (Fig. <xref ref-type="fig" rid="F6">6G, I, J</xref>), with a high, digitiform, apicomesal process (d). Telopodite typical, slender, movable, 1-segmented, lateral in position, with 3–5 strong apical setae and a field of microsetae at base (Fig. <xref ref-type="fig" rid="F6">6H</xref>).</p><p>Posterior gonopods (Figs <xref ref-type="fig" rid="F6">6K–O</xref>, <xref ref-type="fig" rid="F7">7H, I</xref>) highly compact, both contiguous basally until about midheight; two densely and strongly setose lobes (<bold>l</bold>) paramedially (Fig. <xref ref-type="fig" rid="F6">6O</xref>); each half with two higher central pieces with a seminal groove between, frontal piece (a) elongate; long, distally microplumose flagella (f) (Fig. <xref ref-type="fig" rid="F6">6K–M</xref>); caudal piece (b) subquadrate, membranous, micropapillate frontolaterally, with an apical field of coniform microsetae laterally (Fig. <xref ref-type="fig" rid="F6">6L, N</xref>).</p></tp:treatment-sec><tp:treatment-sec sec-type="remarks" id="SECID0ER3AE"><title>Remark.</title><p>The <italic>javanicus</italic>-group is currently comprised of 23 species, including this new species, a fourth in this group to be reported from Laos.</p><fig id="F8" position="float" orientation="portrait"><label>Figure 8.</label><caption><p>Distribution of <italic><tp:taxon-name><tp:taxon-name-part taxon-name-part-type="genus" reg="Glyphiulus">Glyphiulus</tp:taxon-name-part></tp:taxon-name></italic> species in Laos (6 species): Open diamond: <italic><tp:taxon-name><tp:taxon-name-part taxon-name-part-type="genus" reg="Glyphiulus">Glyphiulus</tp:taxon-name-part> <tp:taxon-name-part taxon-name-part-type="species" reg="semicostulifer">semicostulifer</tp:taxon-name-part></tp:taxon-name></italic> sp. n. Open circle: <italic><tp:taxon-name><tp:taxon-name-part taxon-name-part-type="genus" reg="Glyphiulus">Glyphiulus</tp:taxon-name-part> <tp:taxon-name-part taxon-name-part-type="species" reg="bedosae">bedosae</tp:taxon-name-part></tp:taxon-name></italic> Golovatch, Geoffroy, Mauriès &amp; VandenSpiegel, 2007. Filled triangle: <italic><tp:taxon-name><tp:taxon-name-part taxon-name-part-type="genus" reg="Glyphiulus">Glyphiulus</tp:taxon-name-part> <tp:taxon-name-part taxon-name-part-type="species" reg="costulifer">costulifer</tp:taxon-name-part></tp:taxon-name></italic> Golovatch, Geoffroy, Mauriès &amp; VandenSpiegel, 2007. Open square: <italic><tp:taxon-name><tp:taxon-name-part taxon-name-part-type="genus" reg="Glyphiulus">Glyphiulus</tp:taxon-name-part> <tp:taxon-name-part taxon-name-part-type="species" reg="subbedosae">subbedosae</tp:taxon-name-part></tp:taxon-name></italic> sp. n. Inverted open triangle: <italic><tp:taxon-name><tp:taxon-name-part taxon-name-part-type="genus" reg="Glyphiulus">Glyphiulus</tp:taxon-name-part> <tp:taxon-name-part taxon-name-part-type="species" reg="subcostulifer">subcostulifer</tp:taxon-name-part></tp:taxon-name></italic> Golovatch, Geoffroy, Mauriès &amp; VandenSpiegel, 2007. Filled circle: <italic><tp:taxon-name><tp:taxon-name-part taxon-name-part-type="genus" reg="Glyphiulus">Glyphiulus</tp:taxon-name-part> <tp:taxon-name-part taxon-name-part-type="species" reg="percostulifer">percostulifer</tp:taxon-name-part></tp:taxon-name></italic> Golovatch, Geoffroy, Mauriès &amp; VandenSpiegel, 2007.</p></caption><graphic xmlns:xlink="http://www.w3.org/1999/xlink" xlink:href="zookeys-722-001-g008.jpg" position="float" orientation="portrait" xlink:type="simple" id="oo_173729.jpg"/></fig></tp:treatment-sec><tp:treatment-sec><!--Section generated to contain objects referenced in tp:taxon-treatment.--><fig id="F1" position="float" orientation="portrait"><label>Figure 1.</label><caption><p>Habitus, live coloration. <bold>A, B</bold> <italic><tp:taxon-name><tp:taxon-name-part taxon-name-part-type="genus" reg="Glyphiulus">Glyphiulus</tp:taxon-name-part> <tp:taxon-name-part taxon-name-part-type="species" reg="subbedosae">subbedosae</tp:taxon-name-part></tp:taxon-name></italic> sp. n., ♀ paratype from Kacham Waterfall, depicted not to scale <bold>C, D</bold> <italic><tp:taxon-name><tp:taxon-name-part taxon-name-part-type="genus" reg="Glyphiulus">Glyphiulus</tp:taxon-name-part> <tp:taxon-name-part taxon-name-part-type="species" reg="semicostulifer">semicostulifer</tp:taxon-name-part></tp:taxon-name></italic> sp. n., ♀ paratype. Scale bars: 10 mm.</p></caption><graphic xmlns:xlink="http://www.w3.org/1999/xlink" xlink:href="zookeys-722-001-g001.jpg" position="float" orientation="portrait" xlink:type="simple" id="oo_173722.jpg"/></fig></tp:treatment-sec></tp:taxon-treatment>
